# Supplementary material for: Sensitive Detection of Gynecological Cancer Recurrence Using Circulating Tumor DNA and Digital PCR: A Comparative Study with Serum Biochemical Markers
Source: Int J Mol Sci. 2024 Nov 8;25(22):11997. doi: 10.3390/ijms252211997 (PMC11593349; doi:10.3390/ijms252211997)
Supplement: Supplementary file 1 [file ijms-25-11997-s001.zip]

Archive with 1 entries (1 files):
- ijms-3263111-supplementary.pdf
